# Supplementary material for: Hypothalamic supramammillary neurons that project to the medial septum modulate wakefulness in mice
Source: Commun Biol. 2023 Dec 12;6:1255. doi: 10.1038/s42003-023-05637-w (PMC10716381; doi:10.1038/s42003-023-05637-w)
Supplement: Supplementary file 4 — Supplementary Data 1 [file 42003_2023_5637_MOESM4_ESM.xlsx]

## Sheet: Sheet1
Figure #	n	Normality	Equal variance test	Statistic method	P value		F/t/z value
Figure 1d	6	passed	passed	RMs 1-way ANOVA with LSD post hoc comparison	Within group: P = 0.0015		within group: F2,10 = 13.36
				REM vs. NREM		P = 0.01
				NREM vs. Wake		P = 0.009
Figure 1e	6	passed	passed	Paired t test	P = 0.002		t5 = 5.7
Figure 1f	6	passed	passed	Paired t test	P = 0.005		t5 = -4.9
Figure 1g	6	passed	passed	Paired t test	P = 0.002		t5 = 5.8
Figure 1h	6	passed	passed	Paired t test	P = 0.11		t5 = 2.0
Figure 2i wake-active	13	failed	passed	Friedman's ANOVA with post hoc comparison	P = 1.2E-5		Chi-sq2,13 = 22.6
				Wake vs. NREM		P < 0.001
				Wake vs. REM		P = 0.01
				NREM vs. REM		P = 0.2
Figure 2i REM-wake	10	failed	failed	Friedman's ANOVA with post hoc comparison	P = 0.008		Chi-sq2,10 = 9.6
				Wake vs. NREM		P = 1
				Wake vs. REM		P = 0.02
				NREM vs. REM		P = 0.02
Figure 2j left	13	passed	passed	paired t test	P = 0.002		t12 = 3.8
Figure 2j middle	13	passed	passed	paired t test	P = 5E-5		t12 = -6.2
Figure 2j right	13	passed	passed	paired t test	P = 0.024		t12 = -2.6
Figure 3e	SuM-MS ChR2: 10; SuM-DG ChR2: 6; SuM-MS mCherry: 8	passed	passed	RMs 2-way ANOVA with Sidak's post hoc comparison	between group: P = 1E-6; within group: P = 3.5E-10; interaction: P = 2.7E-13		between group: F2,21 = 28.4; within group: F4,84 = 16.9; interaction: F8,84 = 14.8
	between group	5 Hz		SuM-MS ChR2 vs. SuM-DG ChR2		P = 0.013
				SuM-MS ChR2 vs. SuM-MS mCherry		P = 0.003
		8 Hz		SuM-MS ChR2 vs. SuM-DG ChR2		P < 0.001
				SuM-MS ChR2 vs. SuM-MS mCherry		P < 0.001
		10 Hz		SuM-MS ChR2 vs. SuM-DG ChR2		P < 0.001
				SuM-MS ChR2 vs. SuM-MS mCherry		P < 0.001
		20 Hz		SuM-MS ChR2 vs. SuM-DG ChR2		P < 0.001
				SuM-MS ChR2 vs. SuM-MS mCherry		P < 0.001
	within group	SuM-MS ChR2		1 Hz vs. 5 Hz		P = 0.001
				1 Hz vs. 8 Hz		P < 0.001
				1 Hz vs. 10 Hz		P < 0.001
				1 Hz vs. 20 Hz		P < 0.001
				5 Hz vs. 8 Hz		P < 0.001
				5 Hz vs. 10 Hz		P < 0.001
				5 Hz vs. 20 Hz		P < 0.001
Figure 3f	SuM-MS ChR2: 10; SuM-DG ChR2: 6; SuM-MS mCherry: 8	passed	passed	RMs 2-way ANOVA with Sidak's post hoc comparison	between group: P = 1.9E-12; within group: P = 2.1E-9; interaction: P = 2.9E-11		between group: F2,21 = 127; within group: F4,84 = 26.9; interaction: F8,84 = 21.8
	between group	5 Hz		SuM-MS ChR2 vs. SuM-DG ChR2		P = 0.002
				SuM-MS ChR2 vs. SuM-MS mCherry		P < 0.001
		8 Hz		SuM-MS ChR2 vs. SuM-DG ChR2		P < 0.001
				SuM-MS ChR2 vs. SuM-MS mCherry		P < 0.001
		10 Hz		SuM-MS ChR2 vs. SuM-DG ChR2		P < 0.001
				SuM-MS ChR2 vs. SuM-MS mCherry		P < 0.001
		20 Hz		SuM-MS ChR2 vs. SuM-DG ChR2		P < 0.001
				SuM-MS ChR2 vs. SuM-MS mCherry		P < 0.001
	within group	SuM-MS ChR2		1 Hz vs. 5 Hz		P < 0.001
				1 Hz vs. 8 Hz		P < 0.001
				1 Hz vs. 10 Hz		P < 0.001
				1 Hz vs. 20 Hz		P < 0.001
				5 Hz vs. 8 Hz		P < 0.001
				5 Hz vs. 10 Hz		P < 0.001
				5 Hz vs. 20 Hz		P < 0.001
Figure 3h	SuM-MS ChR2: 10; SuM-DG ChR2: 6; SuM-MS mCherry: 8	passed	passed	RMs 2-way ANOVA with Sidak's post hoc comparison	between group: P = 0.03; within group: P = 0.006; interaction: P = 0.007		between group: F2,21 = 4.0; within group: F4,84 = 3.8; interaction: F8,84 = 2.9
	between group	20 Hz		SuM-MS ChR2 vs. SuM-DG ChR2		P < 0.001
				SuM-MS ChR2 vs. SuM-MS mCherry		P < 0.001
	within group	SuM-MS ChR2		1 Hz vs. 20 Hz		P < 0.001
				5 Hz vs. 20 Hz		P < 0.001
				8 Hz vs. 20 Hz		P = 0.008
				10 Hz vs. 20 Hz		P = 0.002
Figure 3i	SuM-MS ChR2: 10; SuM-DG ChR2: 6; SuM-MS mCherry: 8	passed	passed	RMs 2-way ANOVA with Sidak's post hoc comparison	between group: P = 3E-4; within group: P = 9.9E-7; interaction: P = 1.2E-7		between group: F2,21 = 12.3; within group: F4,84 = 10.1; interaction: F8,84 = 7.6
	between group	20 Hz		SuM-MS ChR2 vs. SuM-DG ChR2		P < 0.001
				SuM-MS ChR2 vs. SuM-MS mCherry		P < 0.001
	within group	SuM-MS ChR2		1 Hz vs. 10 Hz		P = 0.04
				1 Hz vs. 20 Hz		P < 0.001
				5 Hz vs. 20 Hz		P < 0.001
				8 Hz vs. 20 Hz		P < 0.001
				10 Hz vs. 20 Hz		P < 0.001
Figure 3j SW	9	passed	passed	RMs 1-way ANOVA with LSD post hoc comparison	Within group: P = 0.01		within group: F5,40 = 5.3
				Pre vs. 5 Hz		P = 0.02
				Pre vs. 8 Hz		P = 0.006
Figure 3j Delta	9	passed	passed	RMs 1-way ANOVA with LSD post hoc comparison	Within group: P = 0.004		within group: F5,40 = 15.3
				Pre vs. 8 Hz		P = 0.01
				Pre vs. 10 Hz		P = 0.01
				Pre vs. 20 Hz		P = 0.003
Figure 3j L-theta	9	passed	passed	RMs 1-way ANOVA with LSD post hoc comparison	Within group: P = 0.001		within group: F5,40 = 30.6
				Pre vs. 8 Hz		P = 0.01
				Pre vs. 10 Hz		P = 0.001
				Pre vs. 20 Hz		P = 0.0006
Figure 3j H-theta	9	passed	passed	RMs 1-way ANOVA with LSD post hoc comparison	Within group: P = 0.02		within group: F5,40 = 8.2
				Pre vs. 5 Hz		P = 0.03
				Pre vs. 8 Hz		P = 0.004
				Pre vs. 10 Hz		P = 0.004
				Pre vs. 20 Hz		P = 0.04
Figure 3j Alpha	9	passed	passed	RMs 1-way ANOVA with LSD post hoc comparison	Within group: P = 0.0005		within group: F5,40 = 32.4
				Pre vs. 8 Hz		P = 0.002	t8 = 4.5
				Pre vs. 10 Hz		P = 0.001	t8 = 4.7
				Pre vs. 20 Hz		P = 0.0009	t8 = 5.1
Figure 3j Beta	9	passed	passed	RMs 1-way ANOVA	Within group: P = 0.5		within group: F5,40 = 0.9
Figure 3k SW	9	passed	passed	RMs 1-way ANOVA	Within group: P = 0.3		within group: F5,40 = 1.2
Figure 3k Delta	9	passed	passed	RMs 1-way ANOVA	Within group: P = 0.5		within group: F5,40 = 0.9
Figure 3k L-theta	9	passed	passed	RMs 1-way ANOVA with LSD post hoc comparison	Within group: P = 0.004		within group: F5,40 = 4.1
				Pre vs. 10 Hz		P = 0.02
				Pre vs. 20 Hz		P = 0.01
Figure 3k H-theta	9	passed	passed	RMs 1-way ANOVA	Within group: P = 0.7		within group: F5,40 = 0.7
Figure 3k Alpha	9	passed	passed	RMs 1-way ANOVA	Within group: P = 0.4		within group: F5,40 = 1.0
Figure 3k Beta	9	passed	passed	RMs 1-way ANOVA with LSD post hoc comparison	Within group: P = 0.005		within group: F5,40 = 4.1
				Pre vs. 10 Hz		P = 0.04
				Pre vs. 20 Hz		P = 0.04
Figure 4c	CNO: 18; saline: 8	failed	failed	Wilcoxon rank-sum test	P = 0.00006		U = 36
Figure 4e	hM3D CNO: 8; hM3D saline: 8; mCherry CNO: 7	passed	passed	RMs 2-way ANOVA with Sidak's post hoc comparison	between group: P = 5E-4; within group: P = 2E-30; interaction: P = 6E-19		between group: F2,20 = 11.6; within group: F23,460 = 10.7; interaction: F23,460 = 4.8
	between group	1 h		hM3D CNO vs. hM3D saline		P = 0.02
				hM3D CNO vs. mCherry CNO		P = 0.0001
		2 h		hM3D CNO vs. hM3D saline		P = 0.0003
				hM3D CNO vs. mCherry CNO		P = 4E-5
		3 h		hM3D CNO vs. hM3D saline		P = 0.0002
				hM3D CNO vs. mCherry CNO		P = 6E-5
		4 h		hM3D CNO vs. hM3D saline		P = 3E-7
				hM3D CNO vs. mCherry CNO		P = 5E-7
		5 h		hM3D CNO vs. hM3D saline		P = 8E-7
				hM3D CNO vs. mCherry CNO		P = 6E-6
		6 h		hM3D CNO vs. hM3D saline		P = 7E-5
				hM3D CNO vs. mCherry CNO		P = 0.0007
		7 h		hM3D CNO vs. hM3D saline		P = 0.009
				hM3D CNO vs. mCherry CNO		P = 0.006
		8 h		hM3D CNO vs. hM3D saline		P = 6E-5
				hM3D CNO vs. mCherry CNO		P = 0.0002
Figure 4f Wake	hM3D CNO: 8; hM3D saline: 8; mCherry CNO: 7	failed	passed	Kruskal-Wallis 1-way ANOVA with Tukey post hoc comparison	P = 0.0005		H2 = 15.2
				hM3D CNO vs. hM3D saline		P = 0.005
				hM3D CNO vs. mCherry CNO		P = 0.001
Figure 4f NREM	hM3D CNO: 8; hM3D saline: 8; mCherry CNO: 7	failed	passed	Kruskal-Wallis 1-way ANOVA with Tukey post hoc comparison	P = 0.0005		H2 = 15.1
				hM3D CNO vs. hM3D saline		P = 0.004
				hM3D CNO vs. mCherry CNO		P = 0.002
Figure 4f REM	hM3D CNO: 8; hM3D saline: 8; mCherry CNO: 7	failed	failed	Kruskal-Wallis 1-way ANOVA with Tukey post hoc comparison	P = 0.0004		H2 = 15.4
				hM3D CNO vs. hM3D saline		P = 0.005
				hM3D CNO vs. mCherry CNO		P = 0.001
Figure 4g	hM3D CNO: 8; hM3D saline: 8; mCherry CNO: 7	failed	failed	Kruskal-Wallis 1-way ANOVA with Tukey post hoc comparison	P = 0.0005		H2 = 15.4
				hM3D CNO vs. hM3D saline		P = 0.006
				hM3D CNO vs. mCherry CNO		P = 0.001
Figure 4h wake	hM3D CNO: 8; hM3D saline: 8; mCherry CNO: 7	failed	failed	Kruskal-Wallis 1-way ANOVA with Tukey post hoc comparison	P = 0.0005		H2 = 15.4
				hM3D CNO vs. hM3D saline		P = 0.006
				hM3D CNO vs. mCherry CNO		P = 0.001
Figure 4h NREM	hM3D CNO: 8; hM3D saline: 8; mCherry CNO: 7	passed	passed	1-way ANOVA with LSD post hoc comparison	P = 0.0003		F2,20 = 12.9
				hM3D CNO vs. hM3D saline		P = 8E-5
				hM3D CNO vs. mCherry CNO		P = 0.003
Figure 4h REM	hM3D CNO: 8; hM3D saline: 8; mCherry CNO: 7	passed	passed	1-way ANOVA with LSD post hoc comparison	P = 0.024		F2,20 = 4.6
				hM3D CNO vs. hM3D saline		P = 0.03
				hM3D CNO vs. mCherry CNO		P = 0.009
Figure 5c	CNO: 18; saline: 12	failed	failed	Wilcoxon rank-sum test	P = 0.000005		U = 171
Figure 5e wake	hM4D CNO: 10; hM4D saline: 10; mCherry CNO: 7	passed	passed	RMs 2-way ANOVA with Sidak's post hoc comparison	between group: P = 0.003; within group: P = 0.01; interaction: P = 0.002		between group: F2,24 = 7.5; within group: F5,120 = 3.2; interaction: F10,120 = 3.1
	between group	1 h		hM4D CNO vs. hM4D saline		P = 0.0003
				hM4D CNO vs. mCherry CNO		P = 0.001
		2 h		hM4D CNO vs. hM4D saline		P = 0.001
				hM4D CNO vs. mCherry CNO		P = 0.02
Figure 5e NREM	hM4D CNO: 10; hM4D saline: 10; mCherry CNO: 7	passed	passed	RMs 2-way ANOVA with Sidak's post hoc comparison	between group: P = 0.001; within group: P = 0.04; interaction: P = 0.001		between group: F2,24 = 8.6; within group: F5,120 = 2.4; interaction: F10,120 = 3.3
	between group	1 h		hM4D CNO vs. hM4D saline		P = 0.0002
				hM4D CNO vs. mCherry CNO		P = 0.0003
		2 h		hM4D CNO vs. hM4D saline		P = 0.0009
				hM4D CNO vs. mCherry CNO		P = 0.01
Figure 5e REM	hM4D CNO: 10; hM4D saline: 10; mCherry CNO: 7	passed	passed	RMs 2-way ANOVA	between group: P = 0.04; within group: P = 2E-5; interaction: P = 0.09		between group: F2,24 = 3.7; within group: F5,120 = 6.5; interaction: F10,120 = 1.7
Figure 5f	hM4D CNO: 10; hM4D saline: 10; mCherry CNO: 7	passed	passed	1-way ANOVA with LSD post hoc comparison	P = 0.001		F2,24 = 8.9
				hM4D CNO vs. hM4D saline		P = 0.003
				hM4D CNO vs. mCherry CNO		P = 0.0007
Figure 5g wake	hM4D CNO: 10; hM4D saline: 10; mCherry CNO: 7	passed	passed	1-way ANOVA	P = 0.9		F2,24 = 0.1
Figure 5g NREM	hM4D CNO: 10; hM4D saline: 10; mCherry CNO: 7	passed	passed	1-way ANOVA	P = 0.9		F2,24 = 0.09
Figure 5g REM	hM4D CNO: 10; hM4D saline: 10; mCherry CNO: 7	passed	passed	1-way ANOVA	P = 0.7		F2,24 = 0.4
Figure 5h wake	hM4D CNO: 10; hM4D saline: 10; mCherry CNO: 7	passed	passed	1-way ANOVA with LSD post hoc comparison	P = 0.007		F2,24 = 6.2
				hM4D CNO vs. hM4D saline		P = 0.004
				hM4D CNO vs. mCherry CNO		P = 0.01
Figure 5h NREM	hM4D CNO: 10; hM4D saline: 10; mCherry CNO: 7	passed	passed	1-way ANOVA with LSD post hoc comparison	P = 0.024		F2,24 = 4.9
				hM4D CNO vs. hM4D saline		P = 0.007
				hM4D CNO vs. mCherry CNO		P = 0.03
Figure 5h REM	hM4D CNO: 10; hM4D saline: 10; mCherry CNO: 7	passed	passed	1-way ANOVA	P = 0.2		F2,24 = 1.7
Supplementary Figure 2f	ACSF: 14; TTX: 4; 4-AP: 7	passed	passed	1-way ANOVA with LSD post hoc comparison	P = 0.037		F2,22 = 3.8
				ACSF vs. TTX		P = 0.012
				4-AP vs. TTX		P = 0.035
Supplementary Figure 6a	wake-active: 13 REM-active: 10	passed	passed	Kolmogorov-Smirnov test	P = 0.34
Supplementary Figure 6b	wake-active: 13 REM-active: 10	passed	passed	Kolmogorov-Smirnov test	P = 0.89
Supplementary Figure 6c	wake-active: 13 REM-active: 10	passed	passed	Kolmogorov-Smirnov test	P = 0.017
Supplementary Figure 8d SW	hM3D CNO: 7; hM3D saline: 7; mCherry CNO: 7	passed	passed	1-way ANOVA	P = 0.14		F2,18 = 2.2
Supplementary Figure 8d delta	hM3D CNO: 7; hM3D saline: 7; mCherry CNO: 7	passed	passed	1-way ANOVA	P = 0.19		F2,18 = 1.8
Supplementary Figure 8d low-theta	hM3D CNO: 7; hM3D saline: 7; mCherry CNO: 7	passed	passed	1-way ANOVA with LSD post hoc comparison	P = 0.01		F2,18 = 5.5
				hM3D CNO vs. hM3D saline		P = 0.02
				hM3D CNO vs. mCherry CNO		P = 0.005
Supplementary Figure 8d high-theta	hM3D CNO: 7; hM3D saline: 7; mCherry CNO: 7	passed	passed	1-way ANOVA with LSD post hoc comparison	P = 0.006		F2,18 = 6.8
				hM3D CNO vs. hM3D saline		P = 0.01
				hM3D CNO vs. mCherry CNO		P = 0.002
Supplementary Figure 8d alpha	hM3D CNO: 7; hM3D saline: 7; mCherry CNO: 7	passed	passed	1-way ANOVA	P = 0.39		F2,18 = 1.0
Supplementary Figure 8d belta	hM3D CNO: 7; hM3D saline: 7; mCherry CNO: 7	passed	passed	1-way ANOVA	P = 0.99		F2,18 = 0.1
Supplementary Figure 9b SW	hM4D CNO: 10; hM4D saline: 10; mCherry CNO: 7	passed	passed	1-way ANOVA	P = 0.09		F2,24 = 2.7
Supplementary Figure 9b delta	hM4D CNO: 10; hM4D saline: 10; mCherry CNO: 7	passed	passed	1-way ANOVA	P = 0.1		F2,24 = 2.5
Supplementary Figure 9b low-theta	hM4D CNO: 10; hM4D saline: 10; mCherry CNO: 7	passed	passed	1-way ANOVA	P = 0.16		F2,24 = 2.0
Supplementary Figure 9b high-theta	hM4D CNO: 10; hM4D saline: 10; mCherry CNO: 7	passed	passed	1-way ANOVA	P = 0.33		F2,24 = 1.2
Supplementary Figure 9b alpha	hM4D CNO: 10; hM4D saline: 10; mCherry CNO: 7	passed	passed	1-way ANOVA	P = 0.24		F2,24 = 1.5
Supplementary Figure 9b belta	hM4D CNO: 10; hM4D saline: 10; mCherry CNO: 7	passed	passed	1-way ANOVA	P = 0.14		F2,24 = 2.1
Supplementary Figure 9c SW	hM4D CNO: 10; hM4D saline: 10; mCherry CNO: 7	passed	passed	1-way ANOVA	P = 0.12		F2,24 = 2.3
Supplementary Figure 9c delta	hM4D CNO: 10; hM4D saline: 10; mCherry CNO: 7	passed	passed	1-way ANOVA	P = 0.47		F2,24 = 0.8
Supplementary Figure 9c low-theta	hM4D CNO: 10; hM4D saline: 10; mCherry CNO: 7	passed	passed	1-way ANOVA	P = 0.69		F2,24 = 0.4
Supplementary Figure 9c high-theta	hM4D CNO: 10; hM4D saline: 10; mCherry CNO: 7	passed	passed	1-way ANOVA	P = 0.17		F2,24 = 1.9
Supplementary Figure 9c alpha	hM4D CNO: 10; hM4D saline: 10; mCherry CNO: 7	passed	passed	1-way ANOVA	P = 0.32		F2,24 = 1.2
Supplementary Figure 9c belta	hM4D CNO: 10; hM4D saline: 10; mCherry CNO: 7	passed	passed	1-way ANOVA	P = 0.81		F2,24 = 0.2
Supplementary Figure 9d SW	hM4D CNO: 10; hM4D saline: 10; mCherry CNO: 7	passed	passed	1-way ANOVA	P = 0.89		F2,24 = 0.1
Supplementary Figure 9d delta	hM4D CNO: 10; hM4D saline: 10; mCherry CNO: 7	passed	passed	1-way ANOVA	P = 0.57		F2,24 = 0.6
Supplementary Figure 9d low-theta	hM4D CNO: 10; hM4D saline: 10; mCherry CNO: 7	passed	passed	1-way ANOVA	P = 0.46		F2,24 = 0.8
Supplementary Figure 9d high-theta	hM4D CNO: 10; hM4D saline: 10; mCherry CNO: 7	passed	passed	1-way ANOVA	P = 0.56		F2,24 = 0.6
Supplementary Figure 9d alpha	hM4D CNO: 10; hM4D saline: 10; mCherry CNO: 7	passed	passed	1-way ANOVA	P = 0.69		F2,24 = 0.4
Supplementary Figure 9d belta	hM4D CNO: 10; hM4D saline: 10; mCherry CNO: 7	passed	passed	1-way ANOVA	P = 0.85		F2,24 = 0.2
Supplementary Figure 10d	n = 8 cells	passed	failed	Friedman's ANOVA with post hoc comparison	P = 0.0011		Chi-sq2,16 = 13.6
				pre vs inhibition		P = 0.007
				post vs inhibition		P = 0.003
Supplementary Figure 10e	9	passed	passed	paired t test	Control vs. Inhibition	P = 2E-4	t6 = -8.1
