# Supplementary material for: Hypothalamic supramammillary neurons that project to the medial septum modulate wakefulness in mice
Source: Commun Biol. 2023 Dec 12;6:1255. doi: 10.1038/s42003-023-05637-w (PMC10716381; doi:10.1038/s42003-023-05637-w)
Supplement: Supplementary file 5 — Supplementary Data 2 [file 42003_2023_5637_MOESM5_ESM.xlsx]

## Sheet: Figure 1
Fig. 1D				Fig. 1E			Fig. 1F			Fig. 1G			Fig. 1H
Wake	NREM	REM		Wake	NREM		NREM	Wake		NREM	REM		REM	Wake
2.90461	2.00121	2.45021		2.3459	1.56592		1.72004	2.65143		2.1922	3.4125		2.80866	2.64626
1.98828	1.09899	1.91803		1.74129	0.971644		0.990992	1.70719		1.34931	2.00442		1.42218	1.71369
2.90461	1.50003	4.51792		3.04636	1.92334		1.51427	3.81861		2.17749	4.27129		4.18998	3.11984
2.71856	1.20515	4.09783		2.60337	1.30695		1.28637	2.68643		1.84847	3.60352		4.13645	2.30609
5.51965	1.81942	5.51171		4.46226	2.3206		2.04323	4.67547		2.35238	5.08227		4.54035	4.55913
3.37515	2.05662	4.50962		3.20491	2.16759		2.09067	3.27759		2.45917	4.06962		3.9307	1.79057

## Sheet: Figure 2
Fig. 2C				Fig. 2D				Fig. 2E			Fig. 2H			Fig. 2I Wake-active				Fig. 2J
	Time of spike (ms)			Latency (ms)		Correlation coefficient		Jitter (ms)	Success rate		(Wake-NREM)/(Wake+NREM)	(REM-NREM)/(REM+NREM)		Wake	NREM	REM		Wake	NREM		NREM	Wake		REM	Wake
Trial 1	3.26469			3.9041		0.97482		0.6167	0.74		-0.100405	0.0152733		36.775	22.3767	29.3401		7.08	1.69		4.19	10.24		6.67	13.18
Trial 2	4.58189			2.45		0.977662		0.4668	1		0.179421	0.379887		13.8	6.26111	7.62876		5.4	1.67		3.21	6.86		7.15	7.1
Trial 3	4.81924	18.2436		2.2111		0.823075		0.4925	0.99		0.243414	0.134646		16.18	0.569	1.912		9.82	4.5		6.22	11.5		9.75	10.41
Trial 4	4.86595			3.9765		0.662763		1.8002	0.85		0.375796	0.0984636		12.725	5.31571	6.09583		4.4	2.96		12.16	22.63		13.77	25.92
Trial 5	-26.2857	3.99253		5.5625		0.983416		0.9723	0.94		0.932056	0.541313		5.1	0.13	0.361111		4.61	2.32		1.91	7.08		2.49	6.59
Trial 6	4.80465			6.6418		0.987451		0.7639	0.97		0.0327487	0.451892		23.9833	11.7667	14.26		8.89431	16.4235		6.78333	12.5775		9.96417	5.07333
Trial 7	-32.8801	-2.88823	4.98625	3.0515		0.981691		0.2234	0.97		0.410698	0.0683622		20.5	11.5317	14.6622		1.53	0.24		0.37	1.49		1.825	1.05
Trial 8	-12.4627	4.01852		3.7486		0.881723		1.3412	0.73		0.950287	0.470588		7.2375	1.64625	3.08636		0.92	0.24		0.15	0.91		0.783333	2.03333
Trial 9	4.79873			3.0585		0.975992		0.9352	1		0.207452	0.333782		7.225	0.28	0.0404167		22.75	18.79		23.41	29.07		13.15	24.125
Trial 10	4.88504			5.2495		0.971109		1.4415	0.98		-0.166749	0.290082		22.925	1.97917	7.74063		7.77	5.34		6.78	11.46		6.27	11.64
Trial 11	-14.2954	4.14267		2.631		0.958385		0.5818	1		-0.282465	-0.0100199		3.175	0.045	0.205417		27.25	17.62		18.2	25.98		28.41	34.95
Trial 12	4.73755			2.1899		0.910011		0.5621	0.99		-0.557447	-0.0971896		2.125	0.225	0.635556		9.82	5.29		4.77	10.39		8.53333	12.3833
Trial 13	-34.7535	5.06387	33.3185	2.607		0.960152		2.607	1		0.341725	0.0957992		23	0.745833	0.316667		18.22	0.22		0.03	13.32		7.93	47.7
Trial 14	-27.6043	4.99617		5.1559		0.975634		1.0567	0.93		0.0627132	0.204277		Fig. 2I REM-active
Trial 15	-45.7685	5.17633	46.8206	2.7354		0.938094		0.2819	0.96		0.279983	0.119515		22.5833	27.6244	28.4814
Trial 16	5.08698			2.555		0.936627		1.1762	0.9		0.629379	0.304296		8.525	5.93125	13.1983
Trial 17	5.30019			4.3672		0.970158		0.7492	0.96		0.925383	-0.747724		14.0333	13.1433	34.8156
Trial 18	5.10085			3.2552		0.916764		0.5626	1		0.783784	0.937743		24.9375	16.3685	32.77
Trial 19	4.57407			7.1075		0.931879		1.4436	0.94		0.841057	0.592755		13.475	18.8682	34.2879
Trial 20	5.08758			2.7632		0.913951		0.1037	1		0.97205	0.640599		1.53333	2.74056	2.68618
Trial 21	5.17657			2.5255		0.939119		0.1015	1		0.808511	0.477082		0.433333	1.525	1.25483
Trial 22	-25.5545	4.6684	16.5845	2.1338		0.974227		0.5478	1		0.658986	0.871715		2.25	1.98444	3.00333
Trial 23	-39.4465	4.85982		1.9323		0.709589		0.301	1		0.937182	-0.403922		0.55	0.0666667	2.075
Trial 24	4.51277			Histgram		Histgram								1.8	0.37	5.39841
Trial 25	4.87078			0.5	0	0.62	0
Trial 26	-17.241	4.99403		1	0	0.64	0
Trial 27	4.89242			1.5	0	0.66	0
Trial 28	4.94317			2	1	0.68	1
Trial 29	4.38362			2.5	4	0.7	0
Trial 30	4.63911	25.5086	44.3326	3	6	0.72	1
Trial 31	4.82347			3.5	3	0.74	0
Trial 32	-37.8166	4.74516	44.1138	4	3	0.76	0
Trial 33	5.66104			4.5	1	0.78	0
Trial 34	5.57167			5	0	0.8	0
Trial 35	5.28208			5.5	2	0.82	0
Trial 36	4.84053			6	1	0.84	1
Trial 37	6.63409			6.5	0	0.86	0
Trial 38	4.94008			7	1	0.88	0
Trial 39	5.54939			7.5	1	0.9	1
Trial 40	5.105			8	0	0.92	3
Trial 41	4.91676					0.94	4
Trial 42	5.34149					0.96	1
Trial 43	4.75109					0.98	8
Trial 44	5.69411					1	3
Trial 45	4.75611
Trial 46	5.05543
Trial 47	5.93437
Trial 48	-26.1926	4.80049
Trial 49	-24.268	5.95443	21.8419
Trial 50	-3.91306	4.74632
Histgram
-48	0
-47	0
-46	0
-45	10
-44	10
-43	0
-42	0
-41	0
-40	0
-39	10
-38	10
-37	10
-36	10
-35	0
-34	10
-33	10
-32	10
-31	10
-30	0
-29	0
-28	0
-27	10
-26	30
-25	30
-24	20
-23	10
-22	0
-21	0
-20	0
-19	0
-18	0
-17	10
-16	10
-15	0
-14	10
-13	10
-12	10
-11	10
-10	0
-9	0
-8	0
-7	0
-6	0
-5	0
-4	0
-3	10
-2	20
-1	10
0	0
1	0
2	0
3	0
4	20
5	320
6	470
7	180
8	10
9	0
10	0
11	0
12	0
13	0
14	0
15	0
16	0
17	10
18	10
19	10
20	10
21	0
22	10
23	10
24	0
25	0
26	10
27	10
28	0
29	0
30	0
31	0
32	0
33	0
34	10
35	10
36	0
37	0
38	0
39	0
40	0
41	0
42	0
43	0
44	0
45	20
46	20
47	10
48	10
49	0
50	0

## Sheet: Figure 3
Fig. 3E latency to wake from NREM sleep																Fig. 3H latency to wake from REM sleep
SuM-MS ChR2					SuM-DG ChR2					SuM-MS mCherry						SuM-MS ChR2					SuM-DG ChR2					SuM-MS mCherry
1 Hz	5 Hz	8 Hz	10 Hz	20 Hz	1 Hz	5 Hz	8 Hz	10 Hz	20 Hz	1 Hz	5 Hz	8 Hz	10 Hz	20 Hz		1 Hz	5 Hz	8 Hz	10 Hz	20 Hz	1 Hz	5 Hz	8 Hz	10 Hz	20 Hz	1 Hz	5 Hz	8 Hz	10 Hz	20 Hz
48.4753	16.4098	8.08055	4.80412	0.994627	53.635	56.7247	61.02	52.4052	9.84766	43.0262	57.9644	25.0336	32.4368	43.787		44.105	66.7346	84.2598	31.5405	6.65099	57.1125	51.2957	85.9682	80.8283	64.5926	69.8171	66.3808	77.0148	22.1289	23.3588
61.4323	32.1937	10.271	8.02247	2.35452	61.6682	56.5456	68.3239	68.2114	89.5463	53.4108	48.5674	69.455	53.305	59.7835		101.464	78.6983	109.752	41.4399	14.3662	113.995	68.5208	87.0181	48.0267	60.5889	46.1077	65.1684	32.3304	59.3628	47.7848
68.0809	22.9621	15.7341	8.50759	1.0924	62.1533	74.7499	66.4908	69.1237	81.9913	112.832	84.324	86.953	103.396	101.531		55.9107	78.2477	26.9648	65.9699	9.62772	41.1055	74.3096	72.59	51.0177	72.2883	55.1455	62.4063	67.6217	91.013	75.7469
53.6569	32.285	13.667	10.7957	3.24803	58.9647	57.6933	63.5123	57.3357	64.3478	47.9211	44.6826	55.5951	31.1324	52.1265		78.1356	66.1512	73.9316	81.5373	26.4133	68.3133	51.9389	119.869	71.3924	52.4818	54.8366	49.3651	31.6806	72.5795	55.1953
67.6946	34.4516	24.0055	8.00463	2.41928	86.8896	93.0585	89.9801	64.341	79.8412	45.7476	84.5898	69.1352	55.0424	65.9443		94.2803	102.573	42.8736	113.651	7.64396	36.2471	74.5933	71.4718	81.3912	77.5971	83.7484	38.4468	68.879	73.7371	59.4549
69.8313	36.996	10.8058	8.61023	1.97313	67.8578	93.2774	76.147	80.392	69.2813	74.5766	80.4444	70.0896	52.5626	60.6121		65.7298	70.9651	77.4827	14.9874	10.2234	111.514	47.9014	99.2583	99.811	60.3632	62.9692	66.7656	54.077	43.7226	46.0801
89.5223	46.1356	8.935	5.00818	1.00618						61.8953	49.1415	60.7118	56.647	71.3464		73.8339	74.8259	26.5911	6.92339	3.04143						78.5683	67.5827	65.7913	70.8472	75.0844
39.7338	20.0004	7.13349	2.35936	1.19577						87.2367	60.9658	54.9761	60.3203	65.8406		56.6529	69.2845	22.6418	10.3175	3.45547						58.5186	100.531	91.0388	81.0097	90.6322
71.513	69.8927	34.4655	19.4215	3.60048												44.0746	45.6341	23.3211	88.1621	73.3669
61.4044	63.6398	16.1937	10.0241	1.99226												71.2797	55.3516	91.5435	112.463	9.59788
Fig. 3F success rate to induce wake from NREM sleep																Fig. 3I success rate to induce wake from NREM sleep
SuM-MS ChR2					SuM-DG ChR2					SuM-MS mCherry						SuM-MS ChR2					SuM-DG ChR2					SuM-MS mCherry
1 Hz	5 Hz	8 Hz	10 Hz	20 Hz	1 Hz	5 Hz	8 Hz	10 Hz	20 Hz	1 Hz	5 Hz	8 Hz	10 Hz	20 Hz		1 Hz	5 Hz	8 Hz	10 Hz	20 Hz	1 Hz	5 Hz	8 Hz	10 Hz	20 Hz	1 Hz	5 Hz	8 Hz	10 Hz	20 Hz
0.222222	0.666667	1	1	1	0.142857	0	0.111111	0.222222	1	0.25	0.181818	0.2	0.0909091	0.0909091		0	0.142857	0	0.428571	1	0	0	0.2	0	0.333333	0.2	0	0	0	0.25
0.1	0.5	1	1	1	0	0.1	0	0	0.1	0.3	0.166667	0.1	0.3	0.166667		0	0	0	0.2	1	0	0	0.333333	0	0	0	0	0.25	0	0.25
0	0.3	0.9	1	1	0.111111	0.222222	0.111111	0.1	0.111111	0.1	0.1	0	0.0909091	0.363636		0.2	0.2	0	0	1	0.166667	0	0	0	0	0	0.333333	0	0.25	0
0.111111	0.555556	0.777778	0.888889	1	0.1	0.2	0.111111	0.2	0.111111	0.0909091	0.166667	0.181818	0.181818	0		0	0.2	0.333333	0	0.666667	0.25	0.166667	0	0	0	0	0.25	0.333333	0	0
0.222222	0.444444	0.444444	1	1	0	0.125	0.142857	0.111111	0.2	0.111111	0.1	0.2	0.1	0.1		0	0	0	0	1	0	0.2	0	0.25	0.2	0	0.25	0	0	0.25
0.222222	0.5	0.9	1	1	0.2	0.111111	0	0.1	0.25	0.0833333	0.1	0.0833333	0.0833333	0.0909091		0	0.166667	0.166667	1	1	0	0.333333	0	0	0.25	0.2	0	0.25	0.2	0.333333
0.111111	0.333333	1	1	1						0	0	0.0909091	0.3	0.0909091		0.25	0	0.8	1	1						0	0.25	0	0	0.333333
0.444444	0.9	1	1	1						0.166667	0.181818	0.1	0.1	0.181818		0	0.25	0.5	1	1						0.2	0	0	0.25	0
0.1	0.111111	0.444444	0.75	1												0	0	0.5	0	0.25
0	0.222222	0.875	1	1												0	0	0	0	1
Fig. 3J EEG power during NREM sleep
Slow wave						Delta						Low theta						High theta						Alpha						Beta
Pre	1 Hz	5 Hz	8 Hz	10 Hz	20 Hz	Pre	1 Hz	5 Hz	8 Hz	10 Hz	20 Hz	Pre	1 Hz	5 Hz	8 Hz	10 Hz	20 Hz	Pre	1 Hz	5 Hz	8 Hz	10 Hz	20 Hz	Pre	1 Hz	5 Hz	8 Hz	10 Hz	20 Hz	Pre	1 Hz	5 Hz	8 Hz	10 Hz	20 Hz
470.235	486.953	420.821	279.304	273.486	396.828	516.432	488.882	469.549	329.83	364.722	210.386	943.063	706.081	1015.8	509.028	522.51	330.045	1093.75	1015.64	1064.42	727.375	857.818	908.862	338.831	368.388	437.108	227.994	286.351	226.833	786.598	795.86	985.967	897.399	916.615	896.06
167.449	197.054	146.026	166.978	134.599	142.595	279.027	262.123	227.023	239.235	200.243	105.849	330.705	369.738	403.816	335.144	293.352	180.099	498.935	436.716	505.04	342.043	337.432	469.995	203.074	184.573	185.441	123.43	118.503	123.621	516.202	452.384	560.37	414.418	405.069	477.287
696.005	564.261	416.541	224.519	276.219	172.97	762.907	899.658	560.453	200.234	266.54	149.303	981.969	954.966	698.974	284.718	416.576	293.864	842.029	915.875	730.109	498.8	605.922	521.191	275.602	266.833	253.732	174.653	195.587	163.151	688.676	704.22	666.057	718.907	796.979	949.515
404.467	338.026	310.221	261.561	268.448	226.626	440.73	453.379	394.267	248.925	200.641	192.818	571.136	540.533	535.745	378.054	358.887	314.406	668.19	657.274	558.447	607.445	585.261	734.194	236.63	232.268	269.732	182.717	186.349	159.465	637.154	625.796	634.202	614.082	657.293	701.626
203.935	203.388	161.832	97.5175	96.9883	127.179	182.865	209.483	155.705	123.07	111.589	112.884	280.416	272.042	307.119	221.042	158.75	171.297	348.707	352.234	382.393	447.27	357.164	418.124	134.67	135.021	174.779	150.774	105.679	141.04	485.235	467.094	521.685	649.516	549.561	586.657
325.573	381.265	357.783	209.018	507.315	455.429	328.419	443.138	610.803	327.255	361.404	335.171	589.695	543.723	614.109	394.227	336.397	278.194	744.938	576.738	541.972	427.825	363.982	383.029	307.238	261.927	216.339	158.013	130.159	126.668	702.505	614.356	646.43	561.778	496.326	533.562
344.447	321.347	253.472	199.238	216.443	247.312	405.4	372.557	318.106	225.112	235.477	122.144	553.451	524.025	588.953	441.169	324.479	206.529	633.732	650.365	564.471	431.839	469.714	464.277	216.792	216.481	197.101	183.591	157.275	142.189	591.847	614.184	609.709	778.007	611.838	616.396
333.917	237.849	228.769	185.759	234.773	191.751	462.308	410.073	305.661	294.751	330.967	209.875	674.005	661.473	551.604	483.853	467.203	301.506	711.428	703.112	695.689	472.58	600.002	562.592	235.028	230.6	257.704	165.576	194.895	165.33	612.149	568.16	685.436	515.334	544.751	551.093
345.389	318.302	213.104	236.205	340.72	221.317	402.286	393.435	268.257	216.667	255.149	180.878	575.943	552.8	447.025	286.738	276.928	252.986	666.9	617.608	460.947	515.778	625.774	637.685	206.176	194.05	167.95	145.072	154.296	141.005	546.591	558.392	516.25	566.192	640.309	660.876
Fig. 3K EEG power during REM sleep
Slow wave						Delta						Low theta						High theta						Alpha						Beta
Pre	1 Hz	5 Hz	8 Hz	10 Hz	20 Hz	Pre	1 Hz	5 Hz	8 Hz	10 Hz	20 Hz	Pre	1 Hz	5 Hz	8 Hz	10 Hz	20 Hz	Pre	1 Hz	5 Hz	8 Hz	10 Hz	20 Hz	Pre	1 Hz	5 Hz	8 Hz	10 Hz	20 Hz	Pre	1 Hz	5 Hz	8 Hz	10 Hz	20 Hz
221.849	249.096	163.971	164.201	243.946	288.263	273.511	221.536	178.15	207.765	231.848	216.428	577.056	675.718	440.414	363.72	394.976	315.871	626.424	684.426	1057.53	1008.94	963.467	1033.77	219.625	235.766	192.245	226.111	223.971	236.894	696.23	689.121	738.376	812.825	880.085	914.392
91.4974	113.884	72.8388	107.795	65.172	67.6027	139.968	108.928	136.658	96.8121	94.7064	88.1296	298.973	179.106	311.251	179.506	182.136	119.869	613.24	588.608	538.639	587.276	713.84	636.717	119.23	111.054	130.053	117.307	114.849	110.767	372.643	345.364	415.905	395.162	420.519	429.636
164.929	185.456	184.079	227.999	139.34	268.453	144.102	174.336	168.246	163.867	123.216	205.791	244.906	220.409	421.113	381.599	202.915	290.497	307.221	321.911	939.046	972.774	360.295	627.107	99.8464	112.218	244.783	225.047	102.874	241.473	334.789	364.588	722.129	787.975	372.547	1063.22
184.684	186.231	164.03	141.411	153.61	169.529	224.057	158.259	123.78	141.878	158.551	190.012	373.042	368.171	405.743	385.161	264.623	324.134	812.992	630.216	628.721	829.481	764.081	754.665	265.425	166.746	146.569	241.175	153.031	200.53	600.765	530.372	595.693	618.523	575.161	648.357
64.4873	72.7514	76.7873	60.8446	76.5505	106.555	91.3424	96.575	111.036	125.765	113.995	117.444	179.012	208.848	297.205	153.472	213.301	131.495	397.343	408.4	359.483	254.477	388.979	355.788	113.15	123.549	122.002	118.499	121.299	103.371	408.54	454.138	462.535	527.479	502.239	622.014
295.824	223.618	380.277	178.202	189.679	160.503	195.168	245.833	250.178	267.597	263.441	114.971	259.86	281.834	564.414	315.459	300.766	192.192	354.143	366.639	440.653	387.643	332.781	328.345	167.973	133.668	172.067	148.32	131.281	129.902	568.938	543.034	645.923	568.872	567.504	606.991
168.044	167.24	123.144	148.33	125.207	234.005	145.982	178.33	133.757	143.196	145.335	144.896	321.445	392.009	257.517	305.264	258.383	243.94	633.862	645.131	691.916	711.847	743.304	570.181	164.457	145.466	161.087	168.284	151.229	202.931	533.001	509.752	558.685	625.124	604.677	762.434
164.639	159.703	151.77	171.899	171.995	166.477	213.603	231.239	269.184	207.479	168.101	200.486	430.472	521.47	310.489	390.145	328.407	312.285	556.16	481.654	644.186	666.088	665.738	700.641	147.686	223.721	171.918	167.216	156.817	166.874	520.667	618.743	548.696	528.623	546.898	549.666
175.451	182.998	144.351	197.83	155.542	252.3	226.039	254.248	157.415	180.519	152.756	155.94	347.475	402.651	245.156	243.193	232.782	202.285	585.506	691.593	289.158	300.78	309.912	261.401	137.177	134.447	118.144	134.418	121.539	122.673	522.068	535.644	526.849	539.77	541.091	560.842

## Sheet: Figure 4
Fig. 4C			Fig. 4E percentage of wake																										Fig. 4F										Fig. 4G					Fig. 4H
CNO	Saline			1st hour	2nd hour	3rd hour	4th hour	5th hour	6th hour	7th hour	8th hour	9th hour	10th hour	11th hour	12th hour	13th hour	14th hour	15th hour	16th hour	17th hour	18th hour	19th hour	20th hour	21st hour	22nd hour	23rd hour	24th hour		Wake			NREM			REM				hM3D CNO	hM3D Saline	mCherry CNO			Wake			NREM
0.846626	0.152542		hM3D CNO	100	100	100	100	100	65.2	28	66.7	45	30.6	41.7	64.8	82.8	78.4	66.6	35.1	35.7	46.4	19.1	30.6	33.7	31.8	69.7	64.2		hM3d CNO	hM3D Saline	mCherry CNO	hM3d CNO	hM3D Saline	mCherry CNO	hM3d CNO	hM3D Saline	mCherry CNO		5.01029	1.21711	0.0708333			hM3d CNO	hM3D Saline	mCherry CNO	hM3d CNO	hM3D Saline	mCherry CNO
0.896266	0.206349			100	100	100	100	100	100	98.4	81.8	53.6	53.2	62	78.1	99	78.3	16.4	57	48.3	20.6	54.3	21	13.2	42.8	44.2	63.9		82.4875	58.325	53.7375	15.9375	36.6875	39.975	1.5875	4.9625	6.3		7.00069	1.04171	1.06841			809.486	66.5236	81.8836	13.1429	54.5345	61.2979
0.916031	0.158845			100	100	100	100	100	100	100	66.8	43.8	45.6	62.3	78.9	95	96	100	100	70.6	51.8	21	32.7	41.8	30.2	52.8	99.6		97.525	54.8375	60.4	2.475	40.275	34.0125	0	4.875	5.5625		7.11508	0.840388	1.32464			450.032	69.2174	73.7966	19.2903	58.9862	41.7949
0.843023	0.190972			100	100	100	100	100	100	65.1	79.6	33.1	27.2	51.1	35.3	80.8	81.9	42.6	28.3	67.9	51	58.4	43.6	42.9	29.9	61.7	91		95.85	49.5	46.4875	4.15	44.45	49.2	0	6.0625	4.3375		6.46877	0.362999	0.372912			389.886	42.5811	64.288	27.1884	50.9831	72.266
0.864583	0.108197			100	100	100	100	100	91	85.8	75.3	45.7	29.4	45	66.7	93.9	90.3	59.8	33.7	15.7	96.1	34.8	60.4	31	48.2	55.4	86.3		93.0875	42.75	67.0875	6.5125	52.225	28.9625	0.4	5.0125	3.9375		5.84153	0.227256	0.322581			1481.8	187.093	69.4152	19.1579	99.6701	30.7097
0.777778	0.135484			100	100	100	100	100	100	92.9	97	83.3	75.3	65.9	39.7	84.3	100	100	100	99.9	100	58.2	26.6	92	92.8	100	100		94.0125	62.6625	47.3375	5.9	32.65	46.125	0.0875	4.6875	6.5375		7.27522	0.324106	0.210478			479.76	102.352	52.2299	24.2449	53.122	50.8966
0.894737	0.133106			100	100	100	100	98.8	94.8	100	95.8	91.3	64	64.4	63.6	83.4	88.4	79.9	64.1	100	34.7	33.2	48.8	46.2	49	73.9	71		98.7375	63.025	43.825	1.2625	33.5625	51.3625	0	3.4125	4.8375		8.69023	0.949439	0.287119			1894.13	46.123	42.9831	28.2667	42.0324	50.4354
0.90566	0.117949			100	100	100	100	100	100	100	87.2	76.9	68.7	58.3	68.6	77.6	100	84.1	87	25.3	88.2	21.8	52	54.7	98.6	100	91.8		98.675	49.45	43.3375	1.325	45.1	48.1375	0	5.4375	8.5375		9.50202	0.401892				266.921	159.504	48.4981	52.1364	74.2857	53.5753
0.878906																													98.4	50.6625		1.6	43.9375		0	5.3875								968.552	79.1368		24.5517	62.7312
0.860963			hM3D Saline	100	74.7	19.1	45.8	72.4	61.4	44.9	48.3	65.7	36.4	64.3	94.7	94.1	70.2	75.6	45.9	58.3	52.4	42.3	55.6	24.7	64.9	48.8	100
0.831395				100	25.6	44.7	52.1	19.2	88.6	41.3	67.2	55.6	50.1	54.4	93.1	72.9	53.2	47.3	31.9	69.1	55.7	36.3	14.2	50.6	42	87.9	100
0.790393				93.6	59.8	46.9	45.4	48.9	18.2	56	27.2	22.4	63	49.9	59.7	87.4	66.9	80.3	80.9	22	79.7	35	71.3	23.1	47.3	49.4	90
0.886878				53.9	48.2	63.3	41.2	27.1	35	51.2	22.1	40.2	34.3	39.1	43.4	92.8	80.2	99	63.8	70.3	37.9	41.4	73	52.4	33.1	71	96.6
0.916667				86	72.1	61	60.8	48.2	41.3	89.6	42.3	34.2	70.2	24	78.6	71.2	88.4	61.2	79.6	76.7	52.2	24.2	52.7	58.8	45.9	70.7	88.2
0.886986				68	97.8	89.7	63.8	59.8	47.7	36.3	41.1	39.3	40.8	31.4	50.4	74.9	100	100	99.4	26.4	51.6	85.9	38.8	31.7	48.2	96.6	100
0.945098				88.3	41.3	60	30.2	54	53	25	43.8	66.3	19.6	41.3	37.3	63	69.1	70.1	59.9	54.2	51	44	39.1	33.7	50.2	58.7	72.6
0.859375				65.7	59.3	66	52.4	25.9	42.9	47.7	45.4	50.3	77.1	18.7	61	67.2	78.3	56.4	58.8	47.2	65.6	32.1	61.2	57	46.1	94.8	67.4
0.933333
			mCherry CNO	73	49.2	56.9	33	54.6	40	69.2	54	87.2	92.4	64.7	60.2	72.9	59.1	60.8	66.9	56.1	79.3	63.9	76.8	53.4	67.4	86.2	96.1
				84.9	65.3	49.8	57	76	74.4	27.6	48.2	21.7	43	58.2	57.3	72.1	91.6	76.3	50.6	80.4	78.1	34.4	52.7	55.8	85.9	57.1	89.1
				59.8	54.8	59.7	43.7	40.8	34.2	31	47.9	22.3	43.2	46.1	41	87.7	89.9	46.9	59.6	35.7	77.1	47.4	51.1	70.2	56.9	86.7	57.7
				67.4	68.7	91.2	77.9	67.8	49.3	42.1	72.3	51	58.8	48.6	69.6	72.7	90.3	74.8	63	48.1	67.6	51.1	59.6	80.6	72.4	69.2	97.4
				70.1	65.7	32.4	21.1	40.2	58.6	47.9	42.7	48.4	27.9	74.9	68.8	62.2	71	47.9	49.8	45.7	34.8	59.8	22.1	47	44.6	74.1	41.7
				67.2	22	38.2	40.8	45.6	58.8	60.8	17.2	59.1	56.8	63	53.8	70.7	67.6	79	84.2	51.7	78.3	17	68.4	40.9	77	80.3	60.6
				49.6	26.7	21.6	68.4	25.1	74.2	45.8	35.3	79	16	62.1	25.6	89.9	63.2	66.6	64	49.4	18.4	87.7	61.9	64.3	72.7	67.8	100
[truncated: 3 more columns]

## Sheet: Figure 5
Fig. 5C			Fig. 5E percentage of wake							Fig. 5E percentage of NREM sleep							Fig. 5E percentage of wake							Fig. 5F				Fig. 5G Wake				Fig. 5G NREM				Fig. 5G REM				Fig. 5H Wake				Fig. 5H NREM				Fig. 5H REM
CNO	Saline		1 h	2 h	3 h	4 h	5 h	6 h		1 h	2 h	3 h	4 h	5 h	6 h		1 h	2 h	3 h	4 h	5 h	6 h		hM4D CNO	hM4D saline	mCherry CNO		hM4D CNO	hM4D saline	mCherry CNO		hM4D CNO	hM4D saline	mCherry CNO		hM4D CNO	hM4D saline	mCherry CNO		hM4D CNO	hM4D saline	mCherry CNO		hM4D CNO	hM4D saline	mCherry CNO		hM4D CNO	hM4D saline
0.0272727	0.207071		hM4D CNO							hM4D CNO							hM4D CNO							11.58	22.37	27.05		46	75	98		46	75	99		4	5	3		56.1739	63.8933	38.6275		94.6087	45.6533	30.3689		82	68.8
0.0397554	0.174757		44.3	44.3	30.7	90	42.9	54.2		53.3	49.4	61.3	10	48.8	40.8		2.3	6.2	8	0	8.3	5		8.24	36.72	32.69		63	69	79		63	67	81		9	9	8		34.9206	61.0435	50.9873		70.6667	49.4328	33.9753		62.6667	28.4444
0.0414938	0.145078		40	25.8	50	50.1	16.4	67		58.2	66.2	45.3	45.4	69.6	29.8		1.8	8	4.7	4.4	14	3.2		9.61	7.28	42.25		54	51	51		53	51	51		6	4	6		68.3704	94.1961	70.8235		69.8113	44.4706	63.3725		51.3333	37
0.0135593	0.187879		39.9	21.2	44.2	65.6	26.7	61.8		56.7	66.6	55.2	31.9	62.3	37.2		3.4	12.2	0.6	2.6	11	1		21.32	30.61	18.88		44	69	47		44	69	46		7	9	7		55.1818	42.9565	100.34		113.818	56.9275	42.6957		50.2857	33.7778
0.0268817	0.22449		39.3	32.4	18.3	44	45.4	18.1		58.8	60.3	69.1	50.1	46.7	74.1		1.9	7.2	12.6	5.9	7.9	7.8		7.5	22.37	24.75		53	69	34		52	69	33		2	5	5		59.3208	52.2319	102.353		76.3077	46.8986	104.606		38	74.4
0.00338983	0.228311		31.4	27.8	51.4	36.3	51.9	57.9		65.3	62.6	42.6	54.3	38.7	37.2		3.2	9.7	6	9.3	9.4	4.9		10.62	20.38	30.13		64	47	43		64	46	44		6	8	10		33.3125	98.6383	83.6279		71.9375	59.7391	69		85.3333	40.5
0.0391304	0.174863		20.3	26.2	44.2	60.6	19	41.2		75.3	64.7	49.1	36.9	72	49.7		4.3	9.1	6.7	2.6	9	9.1		8.92	41.23	37.27		97	54	58		98	54	57		5	1	4		18.3093	79.4074	93.2414		51.4286	54.0741	30.4561		96.8	44
0.0514019	0.17033		19.8	31.3	25.3	40.1	25.3	55.7		74.4	64.7	67.2	56.7	69.4	40		5.8	4	7.4	3.2	5.2	4.3		20.38	20.32			71	45			71	44			7	3			33.3521	120.2			63.0986	50.4545			58.8571	41.3333
0.0789474	0.143791		50	37.3	21.6	42.9	56.3	33.6		49.3	61.2	68.7	49.4	43.1	57.3		0.7	1.4	9.8	7.7	0.6	9.1		21.55	25.5			58	54			57	53			1	5			74.4138	98.2222			58.807	52.9057			40	47.2
0.0349345	0.123288		64	41.8	30	38.4	34.6	57.9		36	57.1	60.6	57.4	54.1	40.2		0	1.1	9.4	4.1	11.3	1.9		22.99	39.7			67	58			66	57			4	5			35.4627	77.5172			68.303	40.1404			76	81.6
0.0506329	0.152778		39.6	26.4	33.8	34	35.7	71.7		57.4	68.1	61.1	63	61.6	27.2		3	5.4	5.1	3	2.8	1.1
0.0526316	0.182857
0.0252101			hM4D saline							hM4D saline							hM4D saline
0.0150376			85.7	98.7	33.1	82.9	77.1	28.7		14.3	1.3	57.6	15	22.2	60.1		0	0	9.3	2.1	0.7	11.2
0.0427136			63.2	70.2	79.9	58.2	29.1	100		36.2	26.8	19.6	35.9	62.3	0		0.6	3	0.6	5.9	8.6	0
0.0594796			50.4	84.4	38.9	67.3	47	31.9		46.1	15.6	52.8	31.7	51.1	59.8		3.4	0	8.3	1	1.9	8.3
0.0562771			78.1	46.9	48.8	71.9	39.4	32.6		21.8	49.3	42.9	28	57.4	61.2		0.1	3.8	8.3	0.1	3.1	6.2
0.0396476			61	39.9	66.2	18.8	41.1	55.2		36.8	55.2	30.3	70	48.6	38.9		2.2	4.9	3.4	11.2	10.3	5.9
			72.1	42.6	50	32.3	50.7	32		26.2	50.1	43.7	57.1	43.3	59.4		1.7	7.3	6.3	10.6	6	8.6
			66.6	52.6	21.3	44.6	55.2	27.2		33.4	46.2	66.8	49.9	41.2	61.3		0	1.2	11.9	5.6	3.6	11.4
			67.8	32.3	36.2	41.2	48.2	51.7		29.8	59.8	56.3	52.4	44.9	42.8		2.4	7.9	7.4	6.3	6.9	5.6
			49.9	65.7	43	41.3	47.1	29.7		47.2	30.7	51.7	52	43.8	62		2.9	3.7	5.3	6.7	9.1	8.3
			71.6	53.3	60.2	48.7	30	85.6		25.3	38.4	37.1	42.9	58.3	14		3.1	8.2	2.7	8.4	11.7	0.4
			mCherry CNO							mCherry CNO							mCherry CNO
			62.9	33.8	15.9	22.9	23	64.1		33.1	62.8	77.7	64.6	62.7	34.4		4	3.4	6.4	12.6	14.3	1.4
			60.2	52.3	36	47.3	49	36.3		34.3	37.2	55.3	42.4	45.7	53.6		5.4	10.4	8.7	10.2	5.3	10.1
			100	68	32.7	48	39.7	55.7		0	30.1	59.9	43.8	52.6	36		0	1.9	7.4	8.2	7.8	8.3
			54.7	45.7	46	16.3	62.4	24.4		43.2	46.6	46.4	70	34.1	62		2.1	7.8	7.6	13.7	3.4	13.6
			51	59	51.2	38.8	79	33.4		45.7	40.7	45.2	51.2	18.2	55.4		3.3	0.3	3.6	10	2.8	11.1
			71	60	43.6	43.8	65.1	43.7		22.9	30.8	41.8	48.6	29.3	41.3		6.1	9.2	14.7	7.7	5.6	15
			62.4	49.4	54.1	44.4	47.7	37.4		31.6	44.9	42.7	53.8	48.9	53.2		6	5.7	3.2	1.8	3.4	9.3
[truncated: 1 more columns]

## Sheet: Supplementary Figure 2
Supplementary Figure 2D			Supplementary Figure 2E		Supplementary Figure 2F
EPSC	IPSC		Light-evoked EPSC latency		ACSF	TTX	4-AP
49.5	0		1.9		49.5	0	39.1
54.3	0		2.5		54.3	0	41.3
77.3	0		2.7		77.3	0	31.6
97.1	0		2.8		97.1	0	17.2
52.9	0		4.7		52.9		57.1
98.1	0		4.9		98.1		130.6
51.2	0		5.4		51.2		131.3
108.5	0		5.5		108.5
66.2	22.8		6		66.2
25	0		6.6		25
40.2	0		6.6		40.2
49.4	0		7.7		49.4
39.4	0		8		39.4
240.1	0		8.3		240.1

## Sheet: Supplementary Figure 8
Supplementary Figure 8D EEG power during wake
Slow wave			Delta			Low theta			High theta			Alpha			Beta
hM3D CNO	hM3D saline	mCherry CNO	hM3D CNO	hM3D saline	mCherry CNO	hM3D CNO	hM3D saline	mCherry CNO	hM3D CNO	hM3D saline	mCherry CNO	hM3D CNO	hM3D saline	mCherry CNO	hM3D CNO	hM3D saline	mCherry CNO
0.137605	0.122058	0.121281	0.11484	0.126929	0.137339	0.184323	0.190175	0.199119	0.220238	0.194563	0.198915	0.0856863	0.073516	0.0840997	0.257308	0.292759	0.259246
0.137682	0.120687	0.117128	0.125457	0.163417	0.140537	0.193492	0.20599	0.219555	0.232807	0.204901	0.200145	0.069409	0.0691172	0.0743072	0.241153	0.235888	0.248329
0.137364	0.141767	0.133092	0.133628	0.139124	0.139659	0.211869	0.194979	0.232357	0.215147	0.180807	0.187423	0.0642371	0.0707309	0.070599	0.237754	0.272592	0.23687
0.200768	0.130988	0.110323	0.102835	0.12686	0.136366	0.172184	0.247315	0.236678	0.240227	0.222151	0.195979	0.070397	0.0637987	0.0681902	0.213589	0.208888	0.252464
0.143057	0.170007	0.131865	0.130559	0.153052	0.12869	0.188143	0.255241	0.209998	0.248446	0.193859	0.232719	0.0681262	0.0565374	0.0721008	0.221669	0.171303	0.224627
0.143944	0.129209	0.136842	0.127915	0.131599	0.226788	0.189031	0.233395	0.22758	0.260516	0.231717	0.170701	0.0722474	0.0690998	0.0612341	0.206347	0.20498	0.176855
0.116267	0.123771	0.115948	0.136511	0.140806	0.12256	0.200813	0.195861	0.246517	0.204398	0.204731	0.188846	0.0778711	0.0710981	0.0684178	0.264141	0.263733	0.257712

## Sheet: Supplementary Figure 9
Supplementary Figure 9B EEG power during wakefulness
Slow wave			Delta			Low theta			High theta			Alpha			Beta
hM4D CNO	hM4D saline	mCherry CNO	hM4D CNO	hM4D saline	mCherry CNO	hM4D CNO	hM4D saline	mCherry CNO	hM4D CNO	hM4D saline	mCherry CNO	hM4D CNO	hM4D saline	mCherry CNO	hM4D CNO	hM4D saline	mCherry CNO
0.107028	0.128303	0.121913	0.0987472	0.094323	0.138657	0.186049	0.160602	0.211798	0.215472	0.243851	0.207406	0.0820539	0.0759184	0.0733817	0.31065	0.297002	0.246845
0.123912	0.134096	0.124494	0.116454	0.156063	0.136145	0.197393	0.197263	0.244337	0.215996	0.19189	0.191293	0.0777393	0.072285	0.0721747	0.268505	0.248403	0.231557
0.118027	0.105469	0.121933	0.133743	0.126669	0.168754	0.226771	0.231899	0.20755	0.212353	0.23015	0.199041	0.070592	0.0705923	0.0695671	0.238513	0.23522	0.233155
0.136513	0.123583	0.164809	0.114998	0.127264	0.115002	0.216978	0.264054	0.164266	0.253204	0.205343	0.196629	0.0690705	0.0688985	0.0773282	0.209237	0.210858	0.281966
0.148381	0.159866	0.12023	0.154374	0.142883	0.0942228	0.192899	0.187754	0.148405	0.173598	0.176714	0.215945	0.0720381	0.0766212	0.0859725	0.25871	0.256162	0.335225
0.14964	0.149108	0.149037	0.116254	0.140468	0.125593	0.183421	0.186296	0.172842	0.196454	0.189982	0.204868	0.0760353	0.075999	0.0802083	0.278196	0.258147	0.267452
0.122298	0.12197	0.120598	0.175043	0.17883	0.105846	0.237327	0.235814	0.176814	0.18877	0.185883	0.265414	0.0665952	0.0678566	0.0818814	0.209967	0.209646	0.249446
0.158625	0.122182		0.130031	0.152477		0.196686	0.214656		0.210236	0.190772		0.0703343	0.0802108		0.234088	0.239702
0.117524	0.113599		0.114686	0.122475		0.199648	0.192309		0.183621	0.19187		0.0843128	0.0849597		0.300208	0.294787
0.117311	0.120044		0.134305	0.132881		0.192341	0.188547		0.178077	0.185868		0.0794208	0.080487		0.298545	0.292174
Supplementary Figure 9C EEG power during NREM
Slow wave			Delta			Low theta			High theta			Alpha			Beta
hM4D CNO	hM4D saline	mCherry CNO	hM4D CNO	hM4D saline	mCherry CNO	hM4D CNO	hM4D saline	mCherry CNO	hM4D CNO	hM4D saline	mCherry CNO	hM4D CNO	hM4D saline	mCherry CNO	hM4D CNO	hM4D saline	mCherry CNO
0.126002	0.132803	0.14753	0.161082	0.163179	0.183121	0.196132	0.197349	0.202145	0.210705	0.210631	0.202203	0.083365	0.0854179	0.0769677	0.222714	0.21062	0.188034
0.120147	0.168941	0.146103	0.156522	0.173013	0.184467	0.213812	0.204639	0.216417	0.213554	0.197155	0.19842	0.0929819	0.0764059	0.0760825	0.202983	0.179846	0.178511
0.0894771	0.093948	0.145513	0.163053	0.143962	0.164384	0.225548	0.204692	0.201388	0.220832	0.247374	0.212313	0.085441	0.0933741	0.0842259	0.215648	0.216651	0.192176
0.123529	0.10704	0.157881	0.150046	0.160327	0.172293	0.213399	0.210636	0.195254	0.206601	0.229685	0.195818	0.0854837	0.0872693	0.0794925	0.220941	0.205042	0.199262
0.143713	0.167824	0.133923	0.166829	0.177279	0.195882	0.206925	0.208916	0.213657	0.208521	0.195623	0.195276	0.0777336	0.0720485	0.074891	0.196278	0.178309	0.18637
0.155844	0.140321	0.149514	0.192873	0.181823	0.188127	0.214722	0.201725	0.205417	0.188646	0.202269	0.195025	0.0673453	0.0730724	0.0747533	0.180569	0.200789	0.187164
0.150078	0.144434	0.158965	0.1839	0.165475	0.167841	0.209996	0.21465	0.190461	0.204113	0.218816	0.206354	0.080581	0.0824778	0.0768246	0.171332	0.174148	0.199556
0.105329	0.105387		0.156004	0.145888		0.230631	0.209903		0.219115	0.231887		0.0878474	0.092796		0.201074	0.214139
0.119045	0.14944		0.168992	0.19514		0.202173	0.189827		0.19384	0.177547		0.0838066	0.0714869		0.232143	0.216558
0.116887	0.143963		0.14805	0.153497		0.197428	0.190252		0.209239	0.205664		0.0896344	0.0829029		0.238763	0.223722
Supplementary Figure 9D EEG power during REM
Slow wave			Delta			Low theta			High theta			Alpha			Beta
hM4D CNO	hM4D saline	mCherry CNO	hM4D CNO	hM4D saline	mCherry CNO	hM4D CNO	hM4D saline	mCherry CNO	hM4D CNO	hM4D saline	mCherry CNO	hM4D CNO	hM4D saline	mCherry CNO	hM4D CNO	hM4D saline	mCherry CNO
0.101997	0.0931382	0.107316	0.124668	0.135343	0.129468	0.18189	0.183882	0.170408	0.235106	0.221216	0.205609	0.0752154	0.0807945	0.0817424	0.281124	0.285627	0.305456
0.146376	0.164154	0.126204	0.106711	0.126859	0.143197	0.157507	0.168089	0.172436	0.221628	0.18765	0.206688	0.0814927	0.0765166	0.0801764	0.286285	0.276731	0.271299
0.132622	0.122014	0.128153	0.129208	0.138301	0.121885	0.172252	0.181481	0.170841	0.186366	0.199432	0.232542	0.0794481	0.0809819	0.0795233	0.300104	0.27779	0.267057
0.0973145	0.100343	0.0874762	0.12659	0.110646	0.099673	0.189645	0.202736	0.15174	0.26049	0.255811	0.256841	0.0749173	0.0768147	0.0897598	0.251043	0.25365	0.31451
0.130029	0.175821	0.0988537	0.12438	0.119248	0.10505	0.166974	0.159307	0.16894	0.186691	0.169854	0.235571	0.0845442	0.0790322	0.0951399	0.307381	0.296738	0.296445
0.133223	0.131243	0.111081	0.120853	0.135599	0.128276	0.177626	0.179339	0.166017	0.177283	0.185299	0.176958	0.0775551	0.080938	0.0809777	0.31346	0.287582	0.33669
0.114047	0.161626	0.106051	0.172509	0.142439	0.128372	0.162591	0.153608	0.175361	0.185343	0.179846	0.225018	0.0913263	0.0790152	0.0818052	0.274184	0.283466	0.283391
0.131791	0.141811		0.135522	0.127429		0.173987	0.182584		0.187314	0.186165		0.08309	0.0842596		0.288296	0.27775
0.115686	0.114829		0.155328	0.14605		0.182688	0.166668		0.187415	0.187186		0.0787978	0.0821355		0.280085	0.303131
0.0982033	0.114205		0.113393	0.126305		0.153694	0.154443		0.189379	0.176745		0.0891736	0.0848945		0.356157	0.343407

## Sheet: Supplementary Figure 10
Supplementary Figure 10D
Firing rate (Hz)			Normalized firing rate
Pre	Inhibition	Post	Pre	Inhibition	Post
1.56	0	1.26	1	0	0.807692
2.03	0	1.9	1	0	0.935961
4.73	0.41	5.8	1	0.0866808	1.22622
10.72	0.02	11.9	1	0.00186567	1.11007
4.81	0.17	5.4	1	0.035343	1.12266
16.62	1.52	11.62	1	0.0914561	0.699158
9.88	0.53	11.95	1	0.0536437	1.20951
13.88	0.25	13.81	1	0.0180115	0.994957
1.38	0.01	1.69	1	0.00724638	1.22464
Supplementary Figure 10E
Slow wave
Control	Inhibition
42.6735	55.5376
46.3597	61.4964
45.6947	58.4557
50.6297	57.173
38.743	55.722
45.8975	68.2233
37.1995	52.694
